# Supplementary material for: ‘Nature or nurture’: survival rate, oviposition interval, and possible gonotrophic discordance among South East Asian anophelines
Source: Malar J. 2016 Jul 12;15:356. doi: 10.1186/s12936-016-1389-0 (PMC4942970; doi:10.1186/s12936-016-1389-0)
Supplement: Supplementary file 1 — 10.1186/s12936-016-1389-0 Bayesian model. [file 12936_2016_1389_MOESM1_ESM.txt]

Additional file 1 to ‘Nature or Nurture’: Survival rate, oviposition interval, and possible gonotrophic discordance among S.E. Asian anophelines
Computer code for calculation of a Bayesian model to estimate confidence intervals for u2.
This code is intended for running in the software R ( http://cran.r-project.org/ ),calling the software jags ( http://mcmc-jags.sourceforge.net/ ).

library(R2jags)
model<-function(){
	for(i in 1:N){
		SACS[i]~dbinom(A[i], P[i])
		A[i]~dunif(0,1)
		u1[i]<-tau+(1-A[i])
		u2[i]<-tau+((1-A[i])/A[i])
		}
}
write.model(model, con = "model.txt")
inits<- list(list(), list(), list())
parameters<-c("A", "u1", "u2")
tau<-3
SACS<-c(5,10,20)
P<-c(10,20,40)

data<-list(N=length(SACS), SACS=SACS, P=P, tau=tau)
##estimation:
rnorm(1)
ptm <- proc.time()
jags.output.model <- jags(data= data, inits, parameters, model.file= "model.txt",
    n.iter=11000, n.burnin=1000, n.chains=3, n.thin=1)
proc.time() - ptm
alarm()
print(jags.output.model, digits=4)
