# Supplementary material for: ‘Nature or nurture’: survival rate, oviposition interval, and possible gonotrophic discordance among South East Asian anophelines
Source: Malar J. 2016 Jul 12;15:356. doi: 10.1186/s12936-016-1389-0 (PMC4942970; doi:10.1186/s12936-016-1389-0)
Supplement: Supplementary file 2 — 10.1186/s12936-016-1389-0 Data for dissected mosquitoes. [file 12936_2016_1389_MOESM2_ESM.csv]

NUM	Province	Location	year	DATE	Moon phase	ISO week	START	House	Collection_cor_OB	Collection	SPECIES	NULLI	Virgin	Plug	IIB	MITES	P-SAC	P-NO SAC	SAC RET V	NO SAC RET V	parous rate	Gravid	Coelomyces	Microsporidia	comments
1	Pailin	Pailin		March-31-12	First quarter	13	1		Biting	Biting	barbirostris	1	0	0	0	0	0	1	0	0	0.5	0	0	0
2	Pailin	Pailin		March-31-12	First quarter	13	1		Biting	Biting	maculatus	0	0	0	0	0	1	0	0	0	1	0	0	0
3	Pailin	Pailin		April-01-12	First quarter	13	1		Biting	Biting	maculatus	1	0	0	0	0	1	0	0	0	0.5	0	0	0
4	Pailin	Pailin		March-30-12	First quarter	13	1		Biting	Biting	minimus	3	0	0	0	1	4	3	0	0	0.7	0	0	0
5	Pailin	Pailin		March-31-12	First quarter	13	1		Biting	Biting	minimus	1	0	0	0	0	4	2	0	0	0.857142857	0	0	0
6	Pailin	Pailin		April-01-12	First quarter	13	1		Biting	Biting	minimus	0	0	0	0	0	0	2	0	0	1	0	0	0
7	Pailin	Pailin		April-01-12	First quarter	13	1		Biting	Biting	minimus	4	0	0	0	1	0	2	0	0	0.333333333	0	0	0
8	Pailin	Pailin		April-01-12	First quarter	13	2		Biting	Biting	barbirostris	0	0	0	0	0	0	1	0	0	1	0	0	0
9	Pailin	Pailin		March-30-12	First quarter	13	2		Biting	Biting	minimus	0	0	0	0	0	1	1	0	0	1	0	0	0
10	Pailin	Pailin		March-31-12	First quarter	13	2		Biting	Biting	minimus	2	0	0	0	0	0	1	0	0	0.333333333	0	0	0
11	Pailin	Pailin		April-01-12	First quarter	13	2		Biting	Biting	minimus	1	0	0	0	0	0	3	0	0	0.75	0	0	0
12	Pailin	Pailin		April-01-12	First quarter	13	2		Biting	Biting	minimus	1	0	0	0	0	1	0	0	0	0.5	0	0	0
13	Pailin	Pailin		March-31-12	First quarter	13	3		Biting	Biting	barbirostris	1	0	0	0	0	0	0	0	0	0	0	0	0
14	Pailin	Pailin		March-30-12	First quarter	13	3		Biting	Biting	minimus	3	0	0	0	1	1	0	0	0	0.25	0	0	0
15	Pailin	Pailin		March-31-12	First quarter	13	3		Biting	Biting	minimus	2	0	0	0	1	2	1	0	0	0.6	0	0	0
16	Pailin	Pailin		April-01-12	First quarter	13	3		Biting	Biting	minimus	2	0	0	0	2	2	0	0	0	0.5	0	0	0
17	Pailin	Pailin		April-01-12	First quarter	13	3		Biting	Biting	minimus	0	0	0	0	0	5	0	0	0	1	0	0	0
18	Pailin	Pailin		March-30-12	First quarter	13	4		Biting	Biting	minimus	2	0	0	0	1	0	1	0	0	0.333333333	0	0	1
19	Pailin	Pailin		March-31-12	First quarter	13	4		Biting	Biting	minimus	0	0	0	0	0	1	2	0	0	1	0	0	0
20	Pailin	Pailin		April-01-12	First quarter	13	5		Biting	Biting	barbirostris	1	0	0	0	0	0	0	0	0	0	0	0	0
21	Pailin	Pailin		March-31-12	First quarter	13	5		Biting	Biting	minimus	0	0	0	0	0	0	3	0	1	1	0	0	0
22	Pailin	Pailin		April-01-12	First quarter	13	5		Biting	Biting	minimus	1	0	0	0	0	0	0	0	0	0	0	0	0
23	Pailin	Pailin		April-01-12	First quarter	13	5		Biting	Biting	minimus	1	0	0	0	0	1	0	0	0	0.5	0	0	0
24	Pailin	Pailin		March-31-12	First quarter	13	18		Biting	Biting	aconitus	0	0	0	0	0	0	1	0	0	1	0	0	0
25	Pailin	Pailin		February-14-12	Last quarter	7	18		Biting	Biting	barbirostris	0	0	0	0	0	0	1	0	0	1	0	0	0
26	Pailin	Pailin		February-14-12	Last quarter	7	18		Biting	Biting	minimus	1	0	0	0	0	0	0	0	0	0	0	0	0
27	Pailin	Pailin		February-14-12	Last quarter	7	18		Biting	Biting	minimus	1	0	0	0	0	0	2	0	1	0.666666667	0	0	0
28	Pailin	Pailin		March-31-12	First quarter	13	18		Biting	Biting	minimus	0	0	0	0	0	0	1	0	0	1	0	0	0
29	Pailin	Pailin		April-01-12	First quarter	13	18		Biting	Biting	minimus	0	0	0	0	0	1	1	0	0	1	0	0	0
30	Pailin	Pailin		May-22-12	New	21	19		Biting	Biting	aconitus	1	0	0	0	0	0	1	0	0	0.5	0	0	0
31	Pailin	Pailin		May-23-12	New	21	19		Biting	Biting	aconitus	2	0	0	0	0	0	2	0	0	0.5	0	0	0
32	Pailin	Pailin		June-20-12	New	25	19		Biting	Biting	aconitus	0	0	0	0	0	2	0	0	0	1	0	0	0
33	Pursat	Vel Veng		September-26-12	First quarter	39	19		Biting	Biting	aconitus	2	0	0	1	0	2	0	0	0	0.4	0	0	0
34	Pursat	Vel Veng		September-27-12	First quarter	39	19		Biting	Biting	aconitus	0	0	0	0	0	2	1	0	0	1	0	0	0
35	Pursat	Vel Veng		September-28-12	First quarter	39	19		Biting	Biting	aconitus	0	0	0	0	0	0	1	0	0	1	0	0	0
36	Pursat	Vel Veng		September-29-12	First quarter	39	19		Biting	Biting	aconitus	0	0	0	0	0	0	1	0	0	1	0	0	0
37	Pursat	Vel Veng		October-01-12	Full	40	19		Biting	Biting	aconitus	0	0	0	1	0	0	4	0	0	0.8	0	0	0
38	Pursat	Vel Veng		October-03-12	Full	40	19		Biting	Biting	aconitus	0	0	0	0	0	1	2	0	0	1	0	0	0
39	Pursat	Vel Veng		October-04-12	Full	40	19		Biting	Biting	aconitus	0	0	0	0	0	0	1	0	0	1	0	0	0
40	Pursat	Vel Veng		October-06-12	Full	40	19		Biting	Biting	aconitus	0	0	0	1	0	1	1	0	1	0.666666667	0	0	0
41	Pursat	Vel Veng		October-07-12	Last quarter	40	19		Biting	Biting	aconitus	0	0	0	0	0	0	2	0	0	1	0	0	0
42	Pursat	Vel Veng		October-08-12	Last quarter	41	19		Biting	Biting	aconitus	0	0	0	1	0	1	1	0	0	0.666666667	0	0	0
43	Pursat	Vel Veng		October-09-12	Last quarter	41	19		Biting	Biting	aconitus	1	0	1	0	0	1	0	1	0	0.5	0	0	0
44	Pailin	Pailin		October-20-12	First quarter	42	19		Biting	Biting	aconitus	2	0	0	3	0	1	0	0	0	0.166666667	0	0	0
45	Pailin	Pailin		October-24-12	First quarter	43	19		Biting	Biting	aconitus	1	0	0	0	0	1	2	1	0	0.75	0	0	0
46	Pailin	Pailin		October-25-12	First quarter	43	19		Biting	Biting	aconitus	1	0	0	1	0	2	2	0	0	0.666666667	0	0	0
47	Pailin	Pailin		October-26-12	First quarter	43	19		Biting	Biting	aconitus	1	0	0	0	0	1	1	0	0	0.666666667	0	0	0
48	Pailin	Pailin		October-27-12	Full	43	19		Biting	Biting	aconitus	0	0	0	1	0	0	1	0	0	0.5	0	0	0
49	Pailin	Pailin		October-29-12	Full	44	19		Biting	Biting	aconitus	0	0	0	0	0	1	0	0	0	1	0	0	0
50	Pailin	Pailin		October-30-12	Full	44	19		Biting	Biting	aconitus	1	0	0	0	0	0	0	0	0	0	0	0	0
51	Pailin	Pailin		March-30-12	First quarter	13	19		Biting	Biting	barbirostris	1	0	0	0	0	1	0	0	0	0.5	0	0	0
52	Pailin	Pailin		March-30-12	First quarter	13	19		Biting	Biting	barbirostris	0	0	0	0	0	0	1	0	1	1	0	0	0
53	Pailin	Pailin		June-08-12	Full	23	19		Biting	Biting	barbirostris	1	0	0	0	0	0	0	0	0	0	0	0	0
54	Pailin	Pailin		June-20-12	New	25	19		Biting	Biting	barbirostris	2	0	0	0	0	0	0	0	0	0	0	0	0
55	Pursat	Vel Veng		September-26-12	First quarter	39	19		Biting	Biting	barbirostris	1	0	0	0	0	0	0	0	0	0	0	0	0
56	Pursat	Vel Veng		September-27-12	First quarter	39	19		Biting	Biting	barbirostris	2	0	0	0	0	0	0	0	0	0	0	0	0
57	Pursat	Vel Veng		September-30-12	Full	39	19		Biting	Biting	barbirostris	3	0	0	0	0	0	0	0	0	0	0	0	0
58	Pursat	Vel Veng		October-01-12	Full	40	19		Biting	Biting	barbirostris	1	0	0	0	0	0	0	0	0	0	0	0	0
59	Pursat	Vel Veng		October-06-12	Full	40	19		Biting	Biting	barbirostris	1	0	0	0	0	0	0	0	0	0	0	0	0
60	Pursat	Vel Veng		October-07-12	Last quarter	40	19		Biting	Biting	barbirostris	0	0	0	0	0	1	1	0	0	1	0	0	0
61	Pursat	Vel Veng		October-08-12	Last quarter	41	19		Biting	Biting	barbirostris	0	0	0	0	0	1	0	0	0	1	0	0	0
62	Pailin	Pailin		October-20-12	First quarter	42	19		Biting	Biting	barbirostris	0	0	0	1	0	0	4	0	0	0.8	0	0	1
63	Pailin	Pailin		October-21-12	First quarter	42	19		Biting	Biting	barbirostris	1	0	0	0	0	1	0	1	0	0.5	0	0	0
64	Pailin	Pailin		October-24-12	First quarter	43	19		Biting	Biting	barbirostris	3	0	0	0	0	0	2	0	0	0.4	0	0	0
65	Pailin	Pailin		October-25-12	First quarter	43	19		Biting	Biting	barbirostris	0	0	0	1	0	2	2	1	0	0.8	0	0	0
66	Pailin	Pailin		October-26-12	First quarter	43	19		Biting	Biting	barbirostris	0	0	0	1	0	0	1	0	0	0.5	0	0	0
67	Pailin	Pailin		October-27-12	Full	43	19		Biting	Biting	barbirostris	0	0	0	0	0	0	2	0	0	1	0	0	0
68	Pailin	Pailin		October-29-12	Full	44	19		Biting	Biting	barbirostris	5	5	0	1	0	0	2	0	0	0.25	0	0	0
69	Pailin	Pailin		October-30-12	Full	44	19		Biting	Biting	barbirostris	1	0	0	0	0	1	0	0	0	0.5	0	0	0
70	Pailin	Pailin		October-31-12	Full	44	19		Biting	Biting	barbirostris	0	0	0	1	0	0	6	0	0	0.857142857	0	0	0
71	Khoh Khong	Kroh Salau		November-21-12			19		Biting	Biting	barbirostris	1	0	0	0	0	0	1	0	0	0.5	0	0	0
72	Khoh Khong	Kroh Salau		November-24-12			19		Biting	Biting	barbirostris	0	0	0	0	0	0	1	0	0	1	0	0	0
73	Khoh Khong	Kroh Salau		November-25-12			19		Biting	Biting	barbirostris	0	0	0	0	0	0	1	0	0	1	0	0	0
74	Pailin	Pailin		June-08-12	Full	23	19		Biting	Biting	dirus	1	0	0	0	0	0	0	0	0	0	0	0	0
75	Pailin	Pailin		June-20-12	New	25	19		Biting	Biting	dirus	1	1	0	0	0	0	0	0	0	0	0	0	0
76	Pursat	Vel Veng		September-26-12	First quarter	39	19		Biting	Biting	dirus	0	0	0	2	0	0	0	0	0	0	0	0	0
77	Pursat	Vel Veng		September-27-12	First quarter	39	19		Biting	Biting	dirus	3	0	0	0	0	0	0	0	0	0	0	0	0
78	Pursat	Vel Veng		October-03-12	Full	40	19		Biting	Biting	dirus	1	0	0	1	0	0	0	0	0	0	0	0	0
79	Pursat	Vel Veng		October-04-12	Full	40	19		Biting	Biting	dirus	0	0	0	0	0	1	0	0	0	1	0	0	0
80	Pursat	Vel Veng		October-07-12	Last quarter	40	19		Biting	Biting	dirus	0	0	0	0	0	1	0	0	0	1	0	0	0
81	Pursat	Vel Veng		October-09-12	Last quarter	41	19		Biting	Biting	dirus	0	0	0	1	0	0	0	0	0	0	0	0	0
82	Pailin	Pailin		October-30-12	Full	44	19		Biting	Biting	dirus	1	0	0	0	0	1	0	0	0	0.5	0	0	0
83	Pailin	Pailin		October-31-12	Full	44	19		Biting	Biting	dirus	0	0	0	0	0	0	1	0	0	1	0	0	0
84	Mondolkiri	Ou Chra		December-07-12	Last quarter	49	19	Ou Chra	Biting	Biting	dirus	0	0	0	2	1	1	0	0	0	0.333333333	0	0	0
85	Khoh Khong	Kroh Salau		November-23-12			19		Biting	Biting	epiroticus	2	0	0	1	0	1	1	0	0	0.4	0	0	0
86	Khoh Khong	Kroh Salau		November-24-12			19		Biting	Biting	epiroticus	15	0	0	4	1	1	8	0	2	0.321428571	1	0	0
87	Khoh Khong	Kroh Salau		November-25-12			19		Biting	Biting	epiroticus	8	0	0	5	0	0	2	0	0	0.133333333	0	0	0
88	Khoh Khong	Kroh Salau		November-26-12			19		Biting	Biting	epiroticus	9	0	0	5	0	2	1	0	0	0.176470588	0	0	0
89	Khoh Khong	Kroh Salau		November-28-12			19		Biting	Biting	epiroticus	12	0	0	10	0	5	7	0	1	0.352941176	0	0	0
90	Pursat	Vel Veng		August-08-12	Full	32	19		Biting	Biting	jamesi	0	0	0	0	0	2	1	0	0	1	0	0	0
91	Pursat	Vel Veng		September-25-12	First quarter	39	19		Biting	Biting	jamesi	0	0	0	0	0	3	0	0	0	1	0	0	0
92	Pursat	Vel Veng		September-26-12	First quarter	39	19		Biting	Biting	jamesi	1	0	0	0	0	2	2	1	0	0.8	0	0	0
93	Pursat	Vel Veng		September-28-12	First quarter	39	19		Biting	Biting	jamesi	2	0	0	3	0	6	6	0	0	0.705882353	0	0	0
94	Pursat	Vel Veng		September-29-12	First quarter	39	19		Biting	Biting	jamesi	0	0	0	0	0	2	4	0	0	1	0	0	0
95	Pursat	Vel Veng		September-30-12	Full	39	19		Biting	Biting	jamesi	2	0	0	3	0	3	4	0	0	0.583333333	1	0	0
96	Pursat	Vel Veng		October-01-12	Full	40	19		Biting	Biting	jamesi	1	0	0	0	0	3	5	0	0	0.888888889	0	0	0
97	Pursat	Vel Veng		October-04-12	Full	40	19		Biting	Biting	jamesi	1	0	0	0	0	2	2	0	0	0.8	0	0	0
98	Pursat	Vel Veng		October-04-12	Full	40	19		Biting	Biting	jamesi	0	0	0	1	0	0	0	0	0	0	0	0	0
99	Pursat	Vel Veng		October-05-12	Full	40	19		Biting	Biting	jamesi	1	0	1	0	0	1	0	0	0	0.5	0	0	0
100	Pursat	Vel Veng		October-06-12	Full	40	19		Biting	Biting	jamesi	2	1	0	0	0	1	6	0	1	0.777777778	0	0	0
101	Pursat	Vel Veng		October-07-12	Last quarter	40	19		Biting	Biting	jamesi	4	0	1	1	0	3	5	0	0	0.615384615	0	0	0
102	Pursat	Vel Veng		October-08-12	Last quarter	41	19		Biting	Biting	jamesi	1	0	1	0	0	2	4	0	0	0.857142857	0	0	0
103	Pursat	Vel Veng		October-09-12	Last quarter	41	19		Biting	Biting	jamesi	0	0	0	0	0	1	4	0	1	1	0	0	0
104	Pailin	Pailin		October-29-12	Full	44	19		Biting	Biting	jamesi	0	0	0	1	0	0	0	0	0	0	0	0	0
105	Pursat	Vel Veng		August-06-12	Full	32	19		Biting	Biting	kochi	2	0	0	0	0	1	0	0	0	0.333333333	0	0	0
106	Pursat	Vel Veng		August-07-12	Full	32	19		Biting	Biting	kochi	5	0	0	0	0	7	0	0	0	0.583333333	0	1	0
107	Pursat	Vel Veng		August-10-12	Last quarter	32	19		Biting	Biting	kochi	0	0	0	1	0	1	0	0	0	0.5	0	0	0
108	Pursat	Vel Veng		September-25-12	First quarter	39	19		Biting	Biting	kochi	4	0	0	4	0	5	7	0	0	0.6	0	0	3
109	Pursat	Vel Veng		September-26-12	First quarter	39	19		Biting	Biting	kochi	3	0	0	4	0	5	4	0	2	0.5625	0	0	0
110	Pursat	Vel Veng		September-29-12	First quarter	39	19		Biting	Biting	kochi	1	0	0	2	0	6	0	0	0	0.666666667	0	0	0
111	Pursat	Vel Veng		September-30-12	Full	39	19		Biting	Biting	kochi	3	0	0	2	0	17	6	0	0	0.821428571	0	0	0
112	Pursat	Vel Veng		October-01-12	Full	40	19		Biting	Biting	kochi	3	0	0	4	0	13	5	0	0	0.72	0	0	3
113	Pursat	Vel Veng		October-01-12	Full	40	19		Biting	Biting	kochi	1	0	0	0	0	0	1	0	0	0.5	0	0	0
114	Pursat	Vel Veng		October-03-12	Full	40	19		Biting	Biting	kochi	0	0	0	1	0	2	0	0	0	0.666666667	0	0	0
115	Pursat	Vel Veng		October-04-12	Full	40	19		Biting	Biting	kochi	0	0	0	1	0	0	0	0	0	0	0	0	1
116	Pursat	Vel Veng		October-04-12	Full	40	19		Biting	Biting	kochi	0	0	0	0	0	0	1	0	0	1	0	0	0
117	Pursat	Vel Veng		October-05-12	Full	40	19		Biting	Biting	kochi	2	0	0	0	0	1	0	0	0	0.333333333	0	0	1
118	Pursat	Vel Veng		October-06-12	Full	40	19		Biting	Biting	kochi	2	0	0	3	0	4	2	0	0	0.545454545	0	0	0
119	Pursat	Vel Veng		October-07-12	Last quarter	40	19		Biting	Biting	kochi	2	0	0	1	0	7	3	0	0	0.769230769	0	0	2
120	Pursat	Vel Veng		October-07-12	Last quarter	40	19		Biting	Biting	kochi	1	0	0	0	0	9	3	0	0	0.923076923	0	0	0
121	Pursat	Vel Veng		October-08-12	Last quarter	41	19		Biting	Biting	kochi	1	0	0	3	0	8	2	0	0	0.714285714	0	0	1
122	Pursat	Vel Veng		October-09-12	Last quarter	41	19		Biting	Biting	kochi	0	0	0	2	0	4	1	0	0	0.714285714	0	0	0
123	Pailin	Pailin		April-21-12	New	16	19		Biting	Biting	maculatus	1	0	0	0	0	0	0	0	0	0	0	0	0
124	Pailin	Pailin		May-20-12	New	20	19		Biting	Biting	maculatus	0	0	0	0	0	1	0	0	0	1	0	0	0
125	Pailin	Pailin		May-21-12	New	21	19		Biting	Biting	maculatus	1	0	0	0	0	0	0	0	0	0	0	0	0
126	Pailin	Pailin		May-24-12	New	21	19		Biting	Biting	maculatus	1	1	0	0	0	0	1	0	0	0.5	0	0	0
127	Pailin	Pailin		June-08-12	Full	23	19		Biting	Biting	maculatus	1	0	0	0	0	1	1	0	1	0.666666667	0	0	0
128	Pailin	Pailin		June-14-12	Last quarter	24	19		Biting	Biting	maculatus	0	0	0	0	0	0	1	0	1	1	0	0	0
129	Pailin	Pailin		June-18-12	Last quarter	25	19		Biting	Biting	maculatus	5	0	0	0	1	7	3	0	0	0.666666667	0	0	0
130	Pailin	Pailin		June-22-12	New	25	19		Biting	Biting	maculatus	1	0	0	0	0	4	2	0	0	0.857142857	0	0	0
131	Pursat	Vel Veng		August-04-12	Full	31	19		Biting	Biting	maculatus	16	3	9	3	2	2	0	0	0	0.095238095	0	0	0
132	Pursat	Vel Veng		August-06-12	Full	32	19		Biting	Biting	maculatus	19	3	11	0	1	3	1	0	0	0.173913043	1	0	0
133	Pursat	Vel Veng		August-07-12	Full	32	19		Biting	Biting	maculatus	5	0	4	0	0	1	6	0	0	0.583333333	0	0	0
134	Pursat	Vel Veng		August-08-12	Full	32	19		Biting	Biting	maculatus	7	0	2	3	1	4	5	0	1	0.473684211	1	0	0
135	Pursat	Vel Veng		August-09-12	Last quarter	32	19		Biting	Biting	maculatus	7	0	5	4	0	2	6	1	0	0.421052632	2	0	0
136	Pursat	Vel Veng		September-25-12	First quarter	39	19		Biting	Biting	maculatus	12	0	7	4	0	19	12	0	0	0.659574468	0	0	0
137	Pursat	Vel Veng		September-26-12	First quarter	39	19		Biting	Biting	maculatus	3	1	2	2	1	6	4	0	0	0.666666667	0	0	0
138	Pursat	Vel Veng		September-26-12	First quarter	39	19		Biting	Biting	maculatus	1	0	2	3	0	3	0	0	0	0.428571429	0	0	0
139	Pursat	Vel Veng		September-29-12	First quarter	39	19		Biting	Biting	maculatus	1	0	1	1	0	3	6	0	0	0.818181818	0	0	0
140	Pursat	Vel Veng		September-30-12	Full	39	19		Biting	Biting	maculatus	1	0	0	1	0	3	5	0	0	0.8	0	0	0
141	Pursat	Vel Veng		September-30-12	Full	39	19		Biting	Biting	maculatus	0	0	0	1	0	1	5	0	0	0.857142857	0	0	0
142	Pursat	Vel Veng		October-01-12	Full	40	19		Biting	Biting	maculatus	1	0	0	1	0	2	4	0	1	0.75	0	0	0
143	Pursat	Vel Veng		October-03-12	Full	40	19		Biting	Biting	maculatus	4	0	2	4	0	4	3	0	0	0.466666667	0	0	0
144	Pursat	Vel Veng		October-04-12	Full	40	19		Biting	Biting	maculatus	2	1	1	0	0	1	1	0	0	0.5	0	0	0
145	Pursat	Vel Veng		October-05-12	Full	40	19		Biting	Biting	maculatus	2	0	1	1	1	1	3	0	0	0.571428571	0	0	0
146	Pursat	Vel Veng		October-06-12	Full	40	19		Biting	Biting	maculatus	0	0	0	3	0	4	4	0	0	0.727272727	0	0	0
147	Pursat	Vel Veng		October-07-12	Last quarter	40	19		Biting	Biting	maculatus	5	0	1	5	0	5	3	1	0	0.444444444	0	0	2
148	Pursat	Vel Veng		October-07-12	Last quarter	40	19		Biting	Biting	maculatus	1	0	0	3	0	2	4	0	0	0.6	0	0	0
149	Pursat	Vel Veng		October-08-12	Last quarter	41	19		Biting	Biting	maculatus	4	0	2	7	0	14	4	0	0	0.620689655	0	0	1
150	Pursat	Vel Veng		October-09-12	Last quarter	41	19		Biting	Biting	maculatus	1	0	1	3	0	6	8	0	1	0.777777778	0	0	0
151	Pailin	Pailin		October-20-12	First quarter	42	19		Biting	Biting	maculatus	2	0	0	1	0	1	0	0	0	0.25	0	0	0
152	Pailin	Pailin		October-20-12	First quarter	42	19		Biting	Biting	maculatus	4	0	2	1	0	3	4	0	0	0.583333333	0	0	0
153	Pailin	Pailin		October-21-12	First quarter	42	19		Biting	Biting	maculatus	6	0	3	4	1	3	4	0	0	0.411764706	0	0	0
154	Pailin	Pailin		October-24-12	First quarter	43	19		Biting	Biting	maculatus	3	0	0	5	0	4	4	0	0	0.5	0	0	0
155	Pailin	Pailin		October-25-12	First quarter	43	19		Biting	Biting	maculatus	7	0	0	11	0	2	6	0	1	0.307692308	0	0	0
156	Pailin	Pailin		October-26-12	First quarter	43	19		Biting	Biting	maculatus	5	0	1	4	0	5	2	0	0	0.4375	0	0	0
157	Pailin	Pailin		October-27-12	Full	43	19		Biting	Biting	maculatus	5	0	0	6	0	7	4	0	0	0.5	0	0	0
158	Pailin	Pailin		October-29-12	Full	44	19		Biting	Biting	maculatus	3	0	1	3	0	1	4	0	0	0.454545455	0	0	0
159	Pailin	Pailin		October-30-12	Full	44	19		Biting	Biting	maculatus	3	0	1	7	0	4	3	1	0	0.411764706	0	0	0
160	Pailin	Pailin		October-31-12	Full	44	19		Biting	Biting	maculatus	8	0	0	2	0	6	9	0	0	0.6	0	0	0
161	Pailin	Pailin		March-30-12	First quarter	13	19		Biting	Biting	minimus	2	0	0	0	1	0	1	0	0	0.333333333	0	0	0
162	Pailin	Pailin		March-30-12	First quarter	13	19		Biting	Biting	minimus	0	0	0	0	0	1	0	0	0	1	0	0	0
163	Pailin	Pailin		March-31-12	First quarter	13	19		Biting	Biting	minimus	1	0	0	0	0	0	0	0	0	0	0	0	0
164	Pailin	Pailin		April-01-12	First quarter	13	19		Biting	Biting	minimus	0	0	0	0	0	2	0	0	0	1	0	0	0
165	Pailin	Pailin		April-01-12	First quarter	13	19		Biting	Biting	minimus	0	0	0	0	0	0	1	0	0	1	0	0	0
166	Pailin	Pailin		April-19-12	New	16	19		Biting	Biting	minimus	1	0	0	0	0	6	5	0	0	0.916666667	0	0	0
167	Pailin	Pailin		April-21-12	New	16	19		Biting	Biting	minimus	1	0	0	0	0	0	0	0	0	0	0	0	0
168	Pailin	Pailin		May-20-12	New	20	19		Biting	Biting	minimus	2	0	0	0	0	6	5	0	1	0.846153846	0	0	0
169	Pailin	Pailin		May-21-12	New	21	19		Biting	Biting	minimus	5	0	0	0	0	12	6	1	0	0.782608696	1	0	0
170	Pailin	Pailin		May-22-12	New	21	19		Biting	Biting	minimus	5	0	0	0	1	4	5	0	1	0.642857143	0	0	0
171	Pailin	Pailin		May-23-12	New	21	19		Biting	Biting	minimus	9	0	0	0	0	11	12	1	0	0.71875	0	0	0
172	Pailin	Pailin		May-24-12	New	21	19		Biting	Biting	minimus	2	0	0	0	0	7	6	0	0	0.866666667	0	0	0
173	Pailin	Pailin		June-04-12	Full	23	19		Biting	Biting	minimus	5	0	0	0	0	7	4	1	1	0.6875	0	0	0
174	Pailin	Pailin		June-05-12	Full	23	19		Biting	Biting	minimus	6	0	0	0	0	3	2	0	0	0.454545455	0	0	0
175	Pailin	Pailin		June-08-12	Full	23	19		Biting	Biting	minimus	6	0	0	0	0	9	1	0	2	0.625	0	0	0
176	Pailin	Pailin		June-14-12	Last quarter	24	19		Biting	Biting	minimus	8	0	0	0	0	15	7	0	0	0.733333333	0	0	0
177	Pailin	Pailin		June-18-12	Last quarter	25	19		Biting	Biting	minimus	1	0	0	0	0	1	1	0	0	0.666666667	0	0	0
178	Pailin	Pailin		June-20-12	New	25	19		Biting	Biting	minimus	3	0	0	0	0	7	3	1	0	0.769230769	0	0	0
179	Pailin	Pailin		June-22-12	New	25	19		Biting	Biting	minimus	5	0	0	0	0	16	3	1	0	0.791666667	0	0	0
180	Pursat	Vel Veng		August-04-12	Full	31	19		Biting	Biting	minimus	1	1	0	0	0	0	0	0	0	0	0	0	0
181	Pursat	Vel Veng		August-06-12	Full	32	19		Biting	Biting	minimus	2	0	0	0	0	1	0	0	0	0.333333333	0	0	0
182	Pursat	Vel Veng		August-07-12	Full	32	19		Biting	Biting	minimus	0	0	0	0	0	3	0	0	0	1	0	0	0
183	Pursat	Vel Veng		August-08-12	Full	32	19		Biting	Biting	minimus	0	0	0	0	0	2	0	0	0	1	0	0	0
184	Pursat	Vel Veng		August-09-12	Last quarter	32	19		Biting	Biting	minimus	0	0	0	1	0	1	1	0	0	0.666666667	0	0	0
185	Pursat	Vel Veng		August-10-12	Last quarter	32	19		Biting	Biting	minimus	0	0	0	0	0	1	1	0	0	1	0	0	0
186	Pursat	Vel Veng		September-29-12	First quarter	39	19		Biting	Biting	minimus	1	0	0	0	0	0	1	0	0	0.5	0	0	0
187	Pursat	Vel Veng		October-03-12	Full	40	19		Biting	Biting	minimus	0	0	0	0	0	0	1	0	0	1	0	0	0
188	Pursat	Vel Veng		October-06-12	Full	40	19		Biting	Biting	minimus	0	0	0	0	0	0	2	0	0	1	0	0	0
189	Pursat	Vel Veng		October-08-12	Last quarter	41	19		Biting	Biting	minimus	0	0	0	0	0	1	0	0	0	1	0	0	0
190	Pailin	Pailin		October-20-12	First quarter	42	19		Biting	Biting	minimus	5	0	1	9	3	5	3	0	0	0.363636364	0	0	0
191	Pailin	Pailin		October-21-12	First quarter	42	19		Biting	Biting	minimus	9	0	0	2	2	3	4	0	0	0.388888889	0	0	0
192	Pailin	Pailin		October-24-12	First quarter	43	19		Biting	Biting	minimus	0	0	0	4	0	4	6	0	0	0.714285714	0	0	0
193	Pailin	Pailin		October-25-12	First quarter	43	19		Biting	Biting	minimus	2	0	0	5	1	11	4	0	0	0.681818182	0	0	0
194	Pailin	Pailin		October-26-12	First quarter	43	19		Biting	Biting	minimus	1	0	0	7	0	10	6	0	0	0.666666667	0	0	0
195	Pailin	Pailin		October-27-12	Full	43	19		Biting	Biting	minimus	2	0	0	6	1	11	7	0	0	0.692307692	0	0	0
196	Pailin	Pailin		October-29-12	Full	44	19		Biting	Biting	minimus	3	0	0	10	0	11	6	0	0	0.566666667	0	0	0
197	Pailin	Pailin		October-30-12	Full	44	19		Biting	Biting	minimus	4	0	0	3	0	12	4	0	0	0.695652174	0	0	0
198	Pailin	Pailin		October-31-12	Full	44	19		Biting	Biting	minimus	4	0	1	6	2	17	6	1	0	0.696969697	0	0	0
199	Pailin	Pailin		October-25-12	First quarter	43	19		Biting	Biting	philippinensis	0	0	0	1	0	0	0	0	0	0	0	0	0
200	Pailin	Pailin		October-26-12	First quarter	43	19		Biting	Biting	philippinensis	0	0	0	1	0	1	0	0	0	0.5	0	0	0
201	Pailin	Pailin		October-27-12	Full	43	19		Biting	Biting	philippinensis	0	0	0	0	0	0	1	0	0	1	0	0	0	signs of sugar feeding see note book
202	Khoh Khong	Kroh Salau		November-21-12			19		Biting	Biting	sinensis	4	0	0	4	0	0	4	0	0	0.333333333	0	0	0
203	Khoh Khong	Kroh Salau		November-23-12			19		Biting	Biting	sinensis	0	0	0	1	0	0	0	0	0	0	0	0	0
204	Khoh Khong	Kroh Salau		November-24-12			19		Biting	Biting	sinensis	13	0	0	5	3	0	2	0	0	0.1	0	0	0
205	Khoh Khong	Kroh Salau		November-25-12			19		Biting	Biting	sinensis	3	0	0	2	0	0	2	0	0	0.285714286	0	0	0
206	Khoh Khong	Kroh Salau		November-28-12			19		Biting	Biting	sinensis	16	0	0	10	0	3	8	0	0	0.297297297	0	0	0
207	Khoh Khong	Kroh Salau		November-21-12			19		Biting	Biting	epiroticus	16	0	0	6	0	3	7	0	1	0.3125	0	0	0
208	Pursat	Vel Veng		August-08-12	Full	32	19		Biting	Biting	tesselatus	0	0	0	0	0	0	1	0	0	1	0	0	0
209	Pursat	Vel Veng		September-25-12	First quarter	39	19		Biting	Biting	tesselatus	0	0	0	1	0	0	0	0	0	0	0	0	0
210	Pursat	Vel Veng		September-26-12	First quarter	39	19		Biting	Biting	tesselatus	0	0	1	1	0	0	0	0	0	0	0	0	0
211	Pursat	Vel Veng		September-27-12	First quarter	39	19		Biting	Biting	tesselatus	2	0	0	1	0	0	1	0	0	0.25	0	0	0
212	Pursat	Vel Veng		October-01-12	Full	40	19		Biting	Biting	tesselatus	1	0	0	0	0	0	0	0	0	0	0	0	0
213	Pailin	Pailin		October-20-12	First quarter	42	19		Biting	Biting	tesselatus	0	0	0	0	0	2	1	0	0	1	0	0	0
214	Pailin	Pailin		October-21-12	First quarter	42	19		Biting	Biting	tesselatus	0	0	0	0	0	1	1	0	0	1	0	0	0
215	Pailin	Pailin		October-24-12	First quarter	43	19		Biting	Biting	tesselatus	1	0	0	0	0	1	0	0	0	0.5	0	0	0
216	Pailin	Pailin		October-26-12	First quarter	43	19		Biting	Biting	tesselatus	0	0	0	0	0	1	0	0	0	1	0	0	0
217	Pailin	Pailin		October-27-12	Full	43	19		Biting	Biting	tesselatus	0	0	0	0	0	1	0	0	0	1	0	0	0
218	Pailin	Pailin		October-29-12	Full	44	19		Biting	Biting	tesselatus	0	0	0	0	0	1	0	0	0	1	0	0	0
219	Pailin	Pailin		October-29-12	Full	44	19		Biting	Biting	umbrosus	0	0	0	2	0	0	0	0	0	0	0	0	0
220	Khoh Khong	Kroh Salau		November-21-12			19		Biting	Biting	umbrosus	2	0	0	0	0	0	0	0	0	0	0	0	0
221	Pailin	Pailin		May-20-12	New	20	19		Biting	Biting	vagus	1	0	0	0	0	0	0	0	0	0	0	0
222	Pailin	Pailin		May-22-12	New	21	19		Biting	Biting	vagus	1	0	0	0	0	0	0	0	0	0	0	0
223	Pursat	Vel Veng		September-26-12	First quarter	39	19		Biting	Biting	vagus	0	0	0	0	0	1	0	0	0	1	0	0	0
224	Pursat	Vel Veng		September-28-12	First quarter	39	19		Biting	Biting	vagus	0	0	0	1	0	4	4	2	0	0.888888889	1	0	0
225	Pursat	Vel Veng		September-29-12	First quarter	39	19		Biting	Biting	vagus	0	0	0	0	0	1	2	0	0	1	0	0	0
226	Pursat	Vel Veng		September-30-12	Full	39	19		Biting	Biting	vagus	0	0	0	0	0	0	1	0	0	1	0	0	0
227	Pursat	Vel Veng		October-01-12	Full	40	19		Biting	Biting	vagus	0	0	0	0	0	0	2	0	0	1	1	0	0
228	Pursat	Vel Veng		October-03-12	Full	40	19		Biting	Biting	vagus	0	0	0	0	0	0	1	0	1	1	0	0	0
229	Pursat	Vel Veng		October-04-12	Full	40	19		Biting	Biting	vagus	0	0	0	0	0	1	0	0	0	1	0	0	0
230	Pursat	Vel Veng		October-06-12	Full	40	19		Biting	Biting	vagus	0	0	0	0	0	1	0	0	0	1	0	0	0
231	Pursat	Vel Veng		October-07-12	Last quarter	40	19		Biting	Biting	vagus	0	0	0	0	0	1	1	0	0	1	0	0	0
232	Pursat	Vel Veng		October-08-12	Last quarter	41	19		Biting	Biting	vagus	0	0	0	1	0	0	0	0	0	0	0	0	0
233	Pailin	Pailin		October-21-12	First quarter	42	19		Biting	Biting	vagus	0	0	0	1	0	0	0	0	0	0	0	0	0	N III
234	Pailin	Pailin		October-25-12	First quarter	43	19		Biting	Biting	vagus	0	0	0	1	0	0	0	0	0	0	0	0	0
235	Pailin	Pailin		October-29-12	Full	44	19		Biting	Biting	vagus	0	0	0	3	0	5	0	1	0	0.625	2	0	0	advnced ovaries
236	Pailin	Pailin		March-30-12	First quarter	13	20		Biting	Biting	barbirostris	0	0	0	0	0	0	1	0	1	1	0	0	0
237	Pailin	Pailin		April-01-12	First quarter	13	20		Biting	Biting	barbirostris	1	0	0	0	1	0	0	0	0	0	0	0	0
238	Pailin	Pailin		March-30-12	First quarter	13	20		Biting	Biting	maculatus	0	0	0	0	0	1	0	0	0	1	0	0	0
239	Pailin	Pailin		March-31-12	First quarter	13	20		Biting	Biting	maculatus	1	0	0	0	0	0	0	0	0	0	0	0	0
240	Pailin	Pailin		April-01-12	First quarter	13	20		Biting	Biting	maculatus	0	0	0	0	0	1	0	0	0	1	0	0	0
241	Pailin	Pailin		March-30-12	First quarter	13	20		Biting	Biting	minimus	3	0	0	0	2	1	3	0	0	0.571428571	0	0	0
242	Pailin	Pailin		March-31-12	First quarter	13	20		Biting	Biting	minimus	0	0	0	0	0	1	0	0	0	1	0	0	0
243	Pailin	Pailin		April-01-12	First quarter	13	20		Biting	Biting	minimus	2	0	0	0	1	2	0	0	0	0.5	0	0	0
244	Pailin	Pailin		April-01-12	First quarter	13	20		Biting	Biting	minimus	0	0	0	0	0	0	3	0	0	1	0	0	0
245	Pailin	Pailin		March-31-12	First quarter	13	21		Biting	Biting	aconitus	0	0	0	0	0	1	0	0	0	1	0	0	0
246	Pailin	Pailin		March-30-12	First quarter	13	21		Biting	Biting	barbirostris	0	0	0	0	0	0	1	0	0	1	0	0	0
247	Pailin	Pailin		April-01-12	First quarter	13	21		Biting	Biting	barbirostris	0	0	0	0	0	0	1	0	0	1	0	0	0
248	Pailin	Pailin		March-31-12	First quarter	13	21		Biting	Biting	maculatus	0	0	0	0	0	1	0	0	0	1	0	0	0
249	Pailin	Pailin		March-30-12	First quarter	13	21		Biting	Biting	minimus	2	0	0	0	1	1	2	0	0	0.6	0	0	0
250	Pailin	Pailin		March-30-12	First quarter	13	21		Biting	Biting	minimus	4	0	0	0	1	3	3	1	0	0.6	0	0	0
251	Pailin	Pailin		April-01-12	First quarter	13	21		Biting	Biting	minimus	2	0	0	0	0	2	0	0	0	0.5	0	0	0
252	Pailin	Pailin		April-01-12	First quarter	13	21		Biting	Biting	minimus	2	0	0	0	0	0	0	0	0	0	0	0	0
253	Pailin	Pailin		March-31-12	First quarter	13	22		Biting	Biting	aconitus	0	0	0	0	0	2	1	0	0	1	0	0	0
254	Pailin	Pailin		March-31-12	First quarter	13	22		Biting	Biting	barbirostris	0	0	0	0	0	0	1	0	0	1	0	0	0
255	Pailin	Pailin		April-01-12	First quarter	13	22		Biting	Biting	barbirostris	3	0	0	0	0	0	0	0	0	0	0	0	0
256	Pailin	Pailin		March-30-12	First quarter	13	22		Biting	Biting	maculatus	0	0	0	0	0	1	4	0	0	1	0	0	0
257	Pailin	Pailin		March-31-12	First quarter	13	22		Biting	Biting	maculatus	0	0	0	0	0	1	0	0	0	1	0	0	0
258	Pailin	Pailin		March-30-12	First quarter	13	22		Biting	Biting	minimus	4	0	0	0	1	0	3	0	0	0.428571429	0	0	0
259	Pailin	Pailin		March-31-12	First quarter	13	22		Biting	Biting	minimus	0	0	0	0	0	1	0	0	0	1	0	0	0
260	Pailin	Pailin		April-01-12	First quarter	13	22		Biting	Biting	minimus	4	0	0	0	1	1	2	0	0	0.428571429	0	0	0
261	Pailin	Pailin		April-01-12	First quarter	13	22		Biting	Biting	minimus	1	0	0	0	0	0	0	0	0	0	0	0	0
262	Pailin	Pailin		March-31-12	First quarter	13	23		Biting	Biting	aconitus	1	0	0	0	0	0	0	0	0	0	0	0	0
263	Pailin	Pailin		March-31-12	First quarter	13	23		Biting	Biting	barbirostris	1	0	0	0	0	0	1	0	0	0.5	0	0	0
264	Pailin	Pailin		April-01-12	First quarter	13	23		Biting	Biting	barbirostris	0	0	0	0	0	0	1	0	0	1	0	0	0
265	Pailin	Pailin		March-31-12	First quarter	13	23		Biting	Biting	maculatus	0	0	0	0	0	0	3	0	0	1	0	0	0
266	Pailin	Pailin		April-01-12	First quarter	13	23		Biting	Biting	maculatus	1	0	0	0	0	1	0	0	0	0.5	0	0	0
267	Pailin	Pailin		April-01-12	First quarter	13	23		Biting	Biting	maculatus	1	0	0	0	0	0	0	0	0	0	0	0	0
268	Pailin	Pailin		March-30-12	First quarter	13	23		Biting	Biting	minimus	3	0	0	0	1	0	1	0	0	0.25	0	0	0
269	Pailin	Pailin		March-30-12	First quarter	13	23		Biting	Biting	minimus	0	0	0	0	0	1	3	0	0	1	0	0	0
270	Pailin	Pailin		March-31-12	First quarter	13	23		Biting	Biting	minimus	2	0	0	0	1	6	4	0	1	0.833333333	0	0	0
271	Pailin	Pailin		April-01-12	First quarter	13	23		Biting	Biting	minimus	1	0	0	0	0	1	0	0	0	0.5	0	0	0
272	Pailin	Pailin		April-01-12	First quarter	13	23		Biting	Biting	minimus	1	0	0	0	0	0	1	0	0	0.5	0	0	0
273	Pailin	Pailin		March-30-12	First quarter	13	24		Biting	Biting	barbirostris	1	0	0	0	0	0	0	0	0	0	0	0	0
274	Pailin	Pailin		March-30-12	First quarter	13	24		Biting	Biting	barbirostris	1	0	0	0	0	0	0	0	0	0	0	0	0
275	Pailin	Pailin		April-01-12	First quarter	13	24		Biting	Biting	maculatus	1	0	0	0	0	0	0	0	0	0	0	0	0
276	Pailin	Pailin		April-01-12	First quarter	13	24		Biting	Biting	maculatus	1	0	0	0	0	1	0	0	0	0.5	0	0	0
277	Pailin	Pailin		March-30-12	First quarter	13	24		Biting	Biting	minimus	0	0	0	0	0	0	1	0	0	1	0	0	0
278	Pailin	Pailin		March-30-12	First quarter	13	24		Biting	Biting	minimus	1	0	0	0	1	0	2	0	0	0.666666667	0	0	0
279	Pailin	Pailin		March-31-12	First quarter	13	24		Biting	Biting	minimus	1	0	0	0	0	4	1	1	0	0.833333333	0	0	0
280	Pailin	Pailin		April-01-12	First quarter	13	24		Biting	Biting	minimus	2	0	0	0	0	2	2	0	0	0.666666667	0	0	0
281	Pailin	Pailin		February-16-12	Last quarter	7			Biting	Biting	barbirostris	1	0	0	0	0	0	0	0	0	0	0	0	0
282	Pailin	Pailin		February-17-12	Last quarter	7			Biting	Biting	barbirostris	1	1	0	0	0	0	0	0	0	0	0	0	0
283	Pailin	Pailin		February-19-12	Last quarter	7			Biting	Biting	barbirostris	1	0	0	0	0	0	0	0	0	0	0	0	0
284	Pailin	Pailin			New	18			Biting	Biting	maculatus	1	0	0	3	0	5	4	0	2		0	0	0
285	Pailin	Pailin		40955	Last quarter	7			Biting	Biting	minimus	0	0	0	0	0	2	2	0	0	1	0	0	0
286	Pailin	Pailin		40956	Last quarter	7			Biting	Biting	minimus	1	0	0	0	0	3	2	0	0	0.833333333	0	0	0
287	Pailin	Pailin		40956	Last quarter	7			Biting	Biting	minimus	1	0	0	0	0	1	1	0	0	0.666666667	0	0	0
288	Pailin	Pailin		40958	Last quarter	7			Biting	Biting	minimus	4	0	0	0	1	0	1	0	0	0.2	0	0	0
289	Pailin	Pailin			New	17			Biting	Biting	minimus	6	3	1	20	1	39	23	2	0		0	0	0
290	Pailin	Pailin			New	18			Biting	Biting	minimus	2	0	3	18	0	44	29	2	1		0	0	0
291	Pursat	Vel Veng		41181	First quarter	39	19		Light-cow	Light-cow	aconitus	0	0	0	0	0	0	1	0	0	1	0	0	0
292	Pursat	Vel Veng		41179	First quarter	39	19		Light-cow	Light-cow	barbirostris	0	0	0	0	0	0	1	0	0	1	0	0	0
293	Pursat	Vel Veng		41179	First quarter	39	19		Light-cow	Light-cow	dirus	1	0	1	0	0	0	0	0	0	0	0	0	0
294	Pursat	Vel Veng		41179	First quarter	39	19		Light-cow	Light-cow	jamesi	2	0	2	0	0	0	0	0	0	0	0	0	0
295	Pursat	Vel Veng		41178	First quarter	39	19		Light-cow	Light-cow	kochi	0	0	0	1	0	5	2	0	0	0.875	0	0	0
296	Pursat	Vel Veng		41179	First quarter	39	19		Light-cow	Light-cow	kochi	3	0	0	2	0	22	3	1	0	0.833333333	0	0	0
297	Pursat	Vel Veng		41181	First quarter	39	19		Light-cow	Light-cow	kochi	0	0	0	0	0	3	1	0	0	1	0	0	0
298	Pursat	Vel Veng		41179	First quarter	39	19		Light-cow	Light-cow	maculatus	6	0	2	4	0	6	9	0	1	0.6	0	0	0
299	Pursat	Vel Veng		41183	Full	40	19		Light-cow	Light-cow	maculatus	5	0	2	1	0	4	8	0	0	0.666666667	1	0	0
300	Pursat	Vel Veng		41179	First quarter	39	19		Light-cow	Light-cow	minimus	0	0	0	1	0	1	5	0	0	0.857142857	0	0	0
301	Pursat	Vel Veng		41181	First quarter	39	19		Light-cow	Light-cow	vagus	0	0	0	0	0	0	3	0	0	1	1	0	0
302	Mondolkiri	Ou Chrar	13	41438	First quarter	24	19		Light	Light	dirus	3	1	2	6	0	3	1	0	0	0.307692308	0	0	0	very dry
303	Pursat	Vel Veng		41129	Full	32	19		Light	Light	kochi	1	0	0	6	0	11	2	0	0	0.65	0	2	0
304	Pursat	Vel Veng		41130	Last quarter	32	19		Light	Light	kochi	0	0	0	1	0	2	4	0	0	0.857142857	0	1	0
305	Mondolkiri	Ou Chra	13	41592	First quarter	46	19	1033	Light	Light	aconitus	0	0	0	0	0	0	0	0	0	#DIV/0!	1	0	0
306	Mondolkiri	Ou Chra	13	41596	Full	47	19	pig (1001)	Light-pig	Light-pig	aconitus	0	0	0	2	0	2	1	0	0	0.6	0	0	0
307	Mondolkiri	Ou Chra	13	41534	First quarter	38	19	1033	Light	Light	barbirostris	0	0	0	0	0	0	1	0	0	1	0	0	0
308	Mondolkiri	Ou Chra	13	41249	Last quarter	49	19	Ou Chra	Light	Light	dirus	3	0	0	5	0	3	8	0	1	0.578947368	0	0	0
309	Mondolkiri	Ou Chra		41251	Last quarter	49	19	Ou Chra	Light	Light	dirus	1	0	0	6	0	2	7	0	0	0.5625	0	0	0
310	Mondolkiri	Ou Chra		41252	Last quarter	49	19	Ou Chra	Light	Light	dirus	1	0	0	2	0	2	3	0	0	0.625	0	0	0
311	Mondolkiri	Ou Chra		41252	Last quarter	49	19	Ou Chra	Light	Light	dirus	0	0	0	0	0	0	1	0	0	1	0	0	0
312	Mondolkiri	Ou Chrar	13	41438	First quarter	24	19	Ou Chra	Light	Light	dirus	3	1	2	6	0	3	1	0	0	0.307692308	0	0	0	very dry
313	Mondolkiri	Ou Chra	13	41533	First quarter	38	19	1014	Light	Light	dirus	1	1	0	0	0	1	1	0	0	0.666666667	0	0	0
314	Mondolkiri	Ou Chra	13	41533	First quarter	38	19	1016	Light	Light	dirus	0	1	0	0	0	0	0	0	0	0	0	0	0
315	Mondolkiri	Ou Chra	13	41533	First quarter	38	19	1023	Light	Light	dirus	0	0	0	0	0	1	1	0	0	1	0	0	0
316	Mondolkiri	Ou Chra	13	41533	First quarter	38	19	1034	Light	Light	dirus	1	0	0	0	0	1	0	0	0	0.5	0	0	0
317	Mondolkiri	Ou Chra	13	41534	First quarter	38	19	1015	Light	Light	dirus	0	0	0	1	0	0	4	0	0	0.8	0	0	0
318	Mondolkiri	Ou Chra	13	41534	First quarter	38	19	1025	Light	Light	dirus	0	0	0	1	0	1	1	0	0	0.666666667	0	0	0
319	Mondolkiri	Ou Chra	13	41534	First quarter	38	19	1034	Light	Light	dirus	0	0	0	3	0	1	0	0	0	0.25	0	0	0
320	Mondolkiri	Ou Chra	13	41535	First quarter	38	19	1004	Light	Light	dirus	0	0	0	1	0	0	1	0	0	0.5	0	0	0
321	Mondolkiri	Ou Chra	13	41535	First quarter	38	19	1029	Light	Light	dirus	0	0	0	0	0	0	1	0	0	1	0	0	0
322	Mondolkiri	Ou Chra	13	41536	First quarter	38	19	1015	Light	Light	dirus	0	0	0	1	0	3	1	0	0	0.8	0	0	0
323	Mondolkiri	Ou Chra	13	41536	First quarter	38	19	1029	Light	Light	dirus	0	0	0	2	0	0	0	0	0	0	0	0	0
324	Mondolkiri	Ou Chra	13	41591	First quarter	46	19	1002	Light	Light	dirus	2	0	1	2	0	8	6	0	0	0.777777778	0	0	0
325	Mondolkiri	Ou Chra	13	41591	First quarter	46	19	1010	Light	Light	dirus	0	0	0	1	0	1	0	0	0	0.5	0	0	0
326	Mondolkiri	Ou Chra	13	41591	First quarter	46	19	1015	Light	Light	dirus	1	0	0	0	0	0	0	0	0	0	0	0	0
327	Mondolkiri	Ou Chra	13	41592	First quarter	46	19	1012	Light	Light	dirus	0	0	0	0	0	1	0	0	0	1	0	0	?1
328	Mondolkiri	Ou Chra	13	41592	First quarter	46	19	1019	Light	Light	dirus	0	0	0	0	0	0	1	0	0	1	0	0	0
329	Mondolkiri	Ou Chra	13	41593	First quarter	46	19	Ou Chra	Light	Light	dirus	3	0	0	0	0	1	1	0	0	0.4	0	0	0
330	Mondolkiri	Ou Chra	13	41594	First quarter	46	19	1001	Light	Light	dirus	0	0	0	0	0	0	3	0	0	1	0	0	0
331	Mondolkiri	Ou Chra	13	41594	First quarter	46	19	1017	Light	Light	dirus	0	0	0	1	0	1	2	0	0	0.75	0	0	0
332	Mondolkiri	Ou Chra	13	41594	First quarter	46	19	1026	Light	Light	dirus	0	0	0	0	0	0	1	0	0	1	0	0	0
333	Mondolkiri	Ou Chra	13	41595	Full	46	19	1004	Light	Light	dirus	0	0	0	0	0	0	2	0	0	1	0	0	0
334	Mondolkiri	Ou Chra	13	41595	Full	46	19	1034	Light	Light	dirus	0	0	0	1	0	0	2	0	0	0.666666667	0	0	0
335	Mondolkiri	Ou Chra	13	41596	Full	47	19	1001	Light	Light	dirus	1	0	0	1	0	1	0	0	0	0.333333333	0	0	0
336	Mondolkiri	Ou Chra	13	41596	Full	47	19	1002	Light	Light	dirus	0	0	0	1	0	1	1	0	0	0.666666667	0	0	0
337	Mondolkiri	Ou Chra	13	41596	Full	47	19	1018	Light	Light	dirus	0	0	0	1	0	0	1	0	0	0.5	0	0	0
338	Mondolkiri	Ou Chra	13	41596	Full	47	19	1034	Light	Light	dirus	0	0	0	0	0	0	5	0	0	1	0	0	0
339	Mondolkiri	Ou Chra	13	41596	Full	47	19	community	Light	Light	dirus	1	0	0	0	0	0	1	0	0	0.5	0	0	0
340	Mondolkiri	Ou Chra	13	41619	First quarter	50	19	1005	Light	Light	dirus	0	0	0	1	0	0	0	0	0	0	0	0	0
341	Mondolkiri	Ou Chra	13	41619	First quarter	50	19	1015	Light	Light	dirus	3	0	0	1	0	0	2	0	0	0.333333333	0	0	0
342	Mondolkiri	Ou Chra	13	41619	First quarter	50	19	1017	Light	Light	dirus	0	0	0	0	0	1	0	0	0	1	0	0	0
343	Mondolkiri	Ou Chra	13	41619	First quarter	50	19	1034	Light	Light	dirus	3	0	0	8	0	0	2	0	0	0.153846154	0	0	0
344	Mondolkiri	Pu Cha	13	41619	First quarter	50	19	2008	Light	Light	dirus	0	0	0	0	0	0	1	0	0	1	0	0	0
345	Mondolkiri	Ou Chra	13	41620	First quarter	50	19	1003	Light	Light	dirus	0	0	0	2	0	0	2	0	0	0.5	0	0	0
346	Mondolkiri	Ou Chra	13	41620	First quarter	50	19	1021	Light	Light	dirus	0	0	0	0	0	0	1	0	0	1	0	0	0
347	Mondolkiri	Ou Chra	13	41620	First quarter	50	19	1028	Light	Light	dirus	1	0	0	0	0	0	0	0	0	0	0	0	0
348	Mondolkiri	Ou Chra	13	41620	First quarter	50	19	1030	Light	Light	dirus	1	0	0	0	0	0	0	0	0	0	0	0	0
349	Mondolkiri	Ou Chra	13	41620	First quarter	50	19	1034	Light	Light	dirus	1	0	0	2	0	1	7	0	1	0.727272727	0	0	0
350	Mondolkiri	Pu Cha	13	41620	First quarter	50	19	2003	Light	Light	dirus	0	0	0	0	0	0	1	0	0	1	0	0	0
351	Mondolkiri	Pu Cha	13	41620	First quarter	50	19	2012	Light	Light	dirus	0	0	0	0	0	0	1	0	0	1	0	0	0
352	Mondolkiri	Ou Chra	13	41621	First quarter	50	19	1022	Light	Light	dirus	1	0	0	0	0	0	0	0	0	0	0	0	0
353	Mondolkiri	Ou Chra	13	41621	First quarter	50	19	1025	Light	Light	dirus	1	0	0	1	0	2	2	0	0	0.666666667	0	0	0
354	Mondolkiri	Ou Chra	13	41621	First quarter	50	19	1031	Light	Light	dirus	0	0	0	1	0	0	1	0	0	0.5	0	0	0
355	Mondolkiri	Ou Chra	13	41621	First quarter	50	19	1034	Light	Light	dirus	2	0	0	3	0	1	8	0	0	0.642857143	0	0	0
356	Mondolkiri	Pu Cha	13	41621	First quarter	50	19	2028	Light	Light	dirus	0	0	0	0	0	1	0	0	0	1	0	0	0
357	Mondolkiri	Ou Chra	13	41622	First quarter	50	19	1004	Light	Light	dirus	1	0	0	2	0	0	0	0	0	0	0	0	0
358	Mondolkiri	Ou Chra	13	41622	First quarter	50	19	1016	Light	Light	dirus	0	0	0	1	0	0	0	0	0	0	0	0	0
359	Mondolkiri	Ou Chra	13	41622	First quarter	50	19	1026	Light	Light	dirus	0	0	0	1	0	0	2	0	0	0.666666667	0	0	0
360	Mondolkiri	Ou Chra	13	41622	First quarter	50	19	1034	Light	Light	dirus	0	0	0	6	0	2	6	0	0	0.571428571	0	0	0
361	Mondolkiri	Ou Chra	13	41623	First quarter	50	19	1007	Light	Light	dirus	0	0	0	0	0	1	0	0	0	1	0	0	0
362	Mondolkiri	Ou Chra	13	41623	First quarter	50	19	1027	Light	Light	dirus	0	0	0	0	0	0	1	0	0	1	0	0	0
363	Mondolkiri	Ou Chra	13	41623	First quarter	50	19	1034	Light	Light	dirus	2	0	0	0	0	2	3	0	0	0.714285714	0	0	0
364	Mondolkiri	Ou Chra	13	41623	Full	50	19	1035	Light	Light	dirus	4	0	0	11	0	8	14	0	1	0.594594595	0	0	1
365	Mondolkiri	Ou Chra	13	41624	Full	51	19	1034	Light	Light	dirus	0	0	0	1	0	1	3	0	0	0.8	0	0	0
366	Mondolkiri	Ou Chra	13	41624	Full	51	19	1034	Light	Light	dirus	0	0	0	0	0	0	1	0	0	1	0	0	0
367	Mondolkiri	Ou Chra	13	41624	Full	51	19	1035	Light	Light	dirus	0	0	0	6	0	6	5	1	0	0.647058824	0	0	0
368	Mondolkiri	Ou Chra	13	41624	Full	51	19	1035	Light	Light	dirus	0	0	0	0	0	0	1	0	0	1	0	0	0
369	Mondolkiri	Ou Chra	13	41596	Full	47	19	pig (1001)	Light-pig	Light-pig	hodgkini	2	0	0	0	0	0	0	0	0	0	0	0	0
370	Khoh Khong	Kroh Salau		41238			19		Light	Light	epiroticus	2	0	0	2	0	1	1	0	0	0.333333333	0	0	0
371	Mondolkiri	Ou Chra	13	41534	First quarter	38	19	1011	Light	Light	jamesi	0	0	0	0	0	1	0	0	0	1	0	0	0
372	Mondolkiri	Ou Chra		41248	Last quarter	49	19	Ou Chra	Light	Light	kochi	0	0	0	1	0	0	0	0	0	0	0	0	1
373	Mondolkiri	Ou Chra		41251	Last quarter	49	19	Ou Chra	Light	Light	kochi	0	0	0	1	0	2	1	0	0	0.75	0	0	0
374	Mondolkiri	Ou Chra	13	41533	First quarter	38	19	1016	Light	Light	kochi	0	0	0	0	0	0	1	0	0	1	0	0	0
375	Mondolkiri	Ou Chra	13	41534	First quarter	38	19	1015	Light	Light	kochi	0	0	0	0	0	1	0	0	0	1	0	0	0
376	Mondolkiri	Ou Chra	13	41591	First quarter	46	19	1002	Light	Light	kochi	0	0	0	0	0	1	0	0	0	1	0	0	0
377	Mondolkiri	Pu Cha	13	41621	First quarter	50	19	2011	Light	Light	kochi	0	0	0	1	0	0	0	0	0	0	0	0	0
378	Mondolkiri	Ou Chra		41248	Last quarter	49	19	Ou Chra	Light	Light	maculatus	0	0	0	0	0	1	0	0	0	1	0	0	0
379	Mondolkiri	Ou Chra	13	41596	Full	47	19	1001	Light	Light	maculatus	1	0	0	0	0	0	0	0	0	0	0	0	0
380	Mondolkiri	Ou Chra	13	41596	Full	47	19	pig (1001)	Light-pig	Light	maculatus	1	0	0	0	0	0	1	0	0	0.5	0	0	0
381	Mondolkiri	Ou Chra	13	41620	First quarter	50	19	1034	Light	Light	minimus	0	0	0	0	0	0	0	0	0	#DIV/0!	1	0	0
382	Mondolkiri	Ou Chra	13	41621	First quarter	50	19	1034	Light	Light	minimus	0	0	0	0	0	0	1	0	0	1	0	0	0
383	Mondolkiri	Ou Chra	13	41533	First quarter	38	19	1013	Light	Light	philippinensis	0	0	1	3	0	6	1	0	0	0.7	0	0	0
384	Mondolkiri	Ou Chra	13	41533	First quarter	38	19	1014	Light	Light	philippinensis	6	0	3	2	0	5	5	1	0	0.555555556	0	0	0
385	Mondolkiri	Ou Chra	13	41536	First quarter	38	19	1029	Light	Light	philippinensis	0	0	0	0	0	2	0	0	0	1	0	0	0
386	Mondolkiri	Ou Chra	13	41595	Full	46	19	1032	Light	Light	philippinensis	0	0	0	1	0	0	0	0	0	0	0	0	0
387	Mondolkiri	Ou Chra	13	41596	Full	47	19	pig (1001)	Light-pig	Light	tesselatus	1	0	0	0	0	0	0	0	0	0	0	0	0
388	Mondolkiri	Ou Chra	13	41595	Full	46	19	1034	Light	Light	vagus	0	0	0	0	0	0	0	0	0	#DIV/0!	1	0	0
389	Mondolkiri	Pu Cha	13	41620	First quarter	50	19	2012	Light	Light	vagus	0	0	0	0	0	0	0	0	0	#DIV/0!	1	0	0
390	Mondolkiri	Ou Chra		41249	Last quarter	49	19	Ou Chra	Light-pig	Light-pig	barbirostris	0	0	0	1	0	1	4	0	0	0.833333333	0	0	0
391	Mondolkiri	Ou Chra		41248	Last quarter	49	19	Ou Chra	Light-pig	Light-pig	kochi	3	0	0	1	0	4	5	0	0	0.692307692	0	0	0
392	Mondolkiri	Ou Chra		41249	Last quarter	49	19	Ou Chra	Light-pig	Light-pig	kochi	3	0	0	2	0	6	2	0	0	0.615384615	0	0	0
393	Pursat	Vel Veng		41188	Full	40	19		Light-man	Light-man	aconitus	1	0	0	0	0	0	2	0	0	0.666666667	0	0	0
394	Pursat	Vel Veng		41188	Full	40	19		Light-man	Light-man	barbirostris	1	0	0	0	0	0	2	0	0	0.666666667	0	0	0
395	Pursat	Vel Veng		41188	Full	40	19		Light-man	Light-man	jamesi	0	0	0	1	0	1	2	0	0	0.75	0	0	0
396	Pursat	Vel Veng		41188	Full	40	19		Light-man	Light-man	kochi	3	0	0	3	0	4	3	0	0	0.538461538	0	0	0
397	Pursat	Vel Veng		41188	Full	40	19		Light-man	Light-man	maculatus	4	0	1	5	1	2	4	0	0	0.4	1	0	1
398	Pailin	Pailin		41204	First quarter	43			MMX	MMX	minimus	3	0	1	5	0	5	2	0	0	0.466666667	0	0	0
399	Pailin	Pailin		40953	Last quarter	7	18		Net	Net	aconitus	0	0	0	0	0	0	1	0	0	1	0	0	0
400	Pailin	Pailin		40953	Last quarter	7	18		Net	Net	barbirostris	0	0	0	0	0	0	1	0	0	1	0	0	0
401	Pailin	Pailin		40955	Last quarter	7	18		Net	Net	barbirostris	0	0	0	0	0	0	1	0	0	1	0	0	0
402	Pailin	Pailin		40956	Last quarter	7			Net	Net	barbirostris	2	0	0	0	0	0	0	0	0	0	0	0	0
403	Pailin	Pailin		40955	Last quarter	7			Net	Net	minimus	1	0	0	0	0	0	0	0	0	0	0	0	0
404	Pursat	Vel Veng		41181	First quarter	39	19		Light-pig	Light-pig	barbirostris	2	0	0	0	0	0	0	0	0	0	0	0	0
405	Pursat	Vel Veng		41186	Full	40	19		Light-pig	Light-pig	barbirostris	0	0	0	1	0	0	1	0	0	0.5	0	0	0
406	Pursat	Vel Veng		41181	First quarter	39	19		Light-pig	Light-pig	jamesi	1	0	1	0	0	1	0	0	0	0.5	0	0	0
407	Pursat	Vel Veng		41181	First quarter	39	19		Light-pig	Light-pig	kochi	0	0	0	0	0	11	0	0	0	1	0	0	1
408	Pursat	Vel Veng		41186	Full	40	19		Light-pig	Light-pig	kochi	2	0	0	0	0	2	0	0	0	0.5	0	0	0
409	Pursat	Vel Veng		41187	Full	40	19		Light-pig	Light-pig	kochi	4	0	0	0	0	3	2	0	0	0.555555556	0	0	1
410	Pursat	Vel Veng		41190	Last quarter	41	19		Light-pig	Light-pig	kochi	0	0	0	1	0	6	4	0	0	0.909090909	0	0	0
411	Pursat	Vel Veng		41181	First quarter	39	19		Light-pig	Light-pig	maculatus	0	0	0	0	0	3	0	0	0	1	0	0	0
412	Pursat	Vel Veng		41187	Full	40	19		Light-pig	Light-pig	maculatus	5	0	1	3	0	4	4	0	0	0.5	0	0	0
413	Pursat	Vel Veng		41190	Last quarter	41	19		Light-pig	Light-pig	maculatus	1	0	0	0	0	0	0	0	0	0	0	0	0
414	Mondolkiri	Ou Chra		41251	Last quarter	49	19	Ou Chra	resting	resting	aconitus	0	0	0	1	0	3	0	0	0	0.75	0	0	0
415	Mondolkiri	Ou Chra		41250	Last quarter	49	19	Ou Chra	resting	resting	barbirostris	0	0	0	0	0	1	5	1	1	1	0	0	0
416	Mondolkiri	Ou Chra		41251	Last quarter	49	19	Ou Chra	resting	resting	barbirostris	2	0	0	1	0	2	6	0	2	0.727272727	0	0	0
417	Mondolkiri	Ou Chra		41248	Last quarter	49	19	Ou Chra	resting	resting	dirus	2	0	0	2	0	3	7	0	0	0.714285714	0	0	0
418	Mondolkiri	Ou Chra		41249	Last quarter	49	19	Ou Chra	resting	resting	dirus	1	0	0	0	0	1	1	0	0	0.666666667	0	0	0
419	Mondolkiri	Ou Chra		41249	Last quarter	49	19	Ou Chra	resting	resting	dirus	4	0	0	2	0	0	0	0	0	0	0	0	1
420	Mondolkiri	Ou Chra		41250	Last quarter	49	19	Ou Chra	resting	resting	dirus	1	0	1	0	0	0	6	0	0	0.857142857	0	0	0
421	Mondolkiri	Ou Chra		41251	Last quarter	49	19	Ou Chra	resting	resting	dirus	4	0	0	4	0	2	3	0	0	0.384615385	0	0	0
422	Mondolkiri	Ou Chra		41252	Last quarter	49	19	Ou Chra	resting	resting	dirus	2	0	0	3	0	2	5	0	0	0.583333333	0	0	0
423	Mondolkiri	Ou Chra		41251	Last quarter	49	19	Ou Chra	resting	resting	hodgkini	1	0	0	2	0	0	0	0	0	0	0	0	0
424	Mondolkiri	Ou Chra		41250	Last quarter	49	19	Ou Chra	resting	resting	kochi	1	0	0	0	0	3	1	1	0	0.8	0	0	0
425	Mondolkiri	Ou Chra		41251	Last quarter	49	19	Ou Chra	resting	resting	kochi	1	0	0	4	0	4	4	0	0	0.615384615	0	0	0
426	Mondolkiri	Ou Chra		41251	Last quarter	49	19	Ou Chra	resting	resting	maculatus	0	0	0	0	0	0	1	0	0	1	0	0	0
427	Mondolkiri	Ou Chra		41250	Last quarter	49	19	Ou Chra	resting	resting	tesselatus	0	0	0	1	0	0	0	0	0	0	0	0	0
428	Mondolkiri	Ou Chra		41251	Last quarter	49	19	Ou Chra	resting	resting	tesselatus	1	0	0	1	0	0	1	0	0	0.333333333	0	0	0
429	Pailin	Pailin		40953	Last quarter	7	18		Tent	Tent	aconitus	1	0	0	0	0	0	1	0	0	0.5	0	0	0
430	Pailin	Pailin		40953	Last quarter	7	18		Tent	Tent	minimus	0	0	0	0	0	2	0	0	0	1	0	0	0
431	Pailin	Pailin		40958	Last quarter	7			Tent	Tent	aconitus	1	0	0	0	0	1	0	0	0	0.5	0	0	0
432	Pailin	Pailin		40955	Last quarter	7			Tent	Tent	barbirostris	2	0	0	0	0	0	0	0	0	0	0	0	1
433	Pailin	Pailin		40955	Last quarter	7			Tent	Tent	minimus	0	0	0	0	0	2	2	0	0	1	0	0	0
434	Pailin	Pailin		40955	Last quarter	7			Tent	Tent	minimus	0	0	0	0	0	3	0	0	0	1	0	0	0
435	Pailin	Pailin		40956	Last quarter	7			Tent	Tent	minimus	2	0	0	0	1	0	1	0	0	0.333333333	0	0	0
436	Mondolkiri	Ou Chra		41248	Last quarter	49	19	Ou Chra	Tent	Tent	dirus	2	0	0	0	1	2	1	0	0	0.6	0	0	0
437	Mondolkiri	Ou Chra		41249	Last quarter	49	19	Ou Chra	Tent	Tent	dirus	0	0	0	0	0	2	1	0	0	1	0	0	0
438	Mondolkiri	Ou Chra		41252	Last quarter	49	19	Ou Chra	Tent	Tent	dirus	0	0	0	0	0	0	1	0	0	1	0	0	0
